# Supplementary material for: miR-335-laden B Cell-Derived Extracellular Vesicles Promote SOX4-Dependent Apoptosis in Human Multiple Myeloma Cells
Source: J Pers Med. 2021 Nov 23;11(12):1240. doi: 10.3390/jpm11121240 (PMC8707697; doi:10.3390/jpm11121240)
Supplement: Supplementary file 1 [file jpm-11-01240-s001.zip]

Archive with 1 entries (1 files):
- jpm-1452677-supplementary.pdf
